# Supplementary material for: Independent variables of pH: Ten Knights of the Hydrogen Ion Kingdom-Part I. A prospective observational study
Source: PLoS One. 2024 Jul 10;19(7):e0306756. doi: 10.1371/journal.pone.0306756 (PMC11236170; doi:10.1371/journal.pone.0306756)
Supplement: S1 Dataset — (XLSX) [file pone.0306756.s001.xlsx]

## Sheet: Minimal Data Set
	mean	sd	median	1st Q	3rd Q
BMI	27.4	6.1	26.5	23.4	30.8
CCI	6	3	6	4	8
APACHE II	20	9	18	13	26
SOFA	5	4	5	2	7
pH	7.41	0.1	7.42	7.37	7.47
PaCO2	39.1	11	37.5	32.3	43.7
HCO3	24.9	5.4	24.9	22.4	27.1
SBE	0.5	6.3	0.6	-2.6	3.3
Na	137	6	137	134	140
K	4	0.8	3.9	3.5	4.3
Ca	1.13	0.17	1.12	1.06	1.18
Mg (mg/dL)	2.1	0.5	2.1	1.8	2.4
Mg (mmol/L)	0.8	0.2	0.8	0.7	1
Cl	104	7	104	100	107
Lactate	1.8	2	1.2	0.9	1.8
Alb (g/L)	28	6	27	24	31
[Alb-]	7.8	1.6	7.8	6.8	8.8
Pi (mg/L)	4.2	1.5	4.1	3.2	5.1
Pi (mmol/L)	1.4	0.5	1.3	1.1	1.6
[Pi-]	2.5	0.9	2.4	1.9	3
Atot	10.3	1.7	10.3	9.1	11.3
SIDa	38	6	38	35	41
SIG	3.5	3.7	3.7	1.7	5.9
AGcorr	20	5	20	17	23
LOS-ICU	9	18	3	2	9
	n	(%)
Total patients	205
Male	115	56.1
Diagnosis
Medical	130	63.4
Elective surgery	69	33.7
Emergency surgery	6	2.9
Mortality	28	13.7

## Sheet: The points extracted from image
Figure 1.	Study flowchart was presented. Excluded and included patients and times for sample taken were demonstrated
Figure 2.	The importances of independent variables of pH was demonstrated. If importance value is high, it shows the most importance on pH.
Figure 3.	LOOCV scores to determine the best model for predicting of pH were demonstrated. The maximum value refers to the best prediction.
Table 2.	Three different regression model for three different approaches were demonstrated for independent variables of each approache
Table 3.	SIG and AGcorr were compared in terms of measures of aggrement. Kappa coefficient for this comparison was quite low.
